# Supplementary material for: Knowledge, attitudes, and practices towards prevention and control of neurocysticercosis-related epilepsy in Northern Tanzania: A cross-sectional healthcare professional-based study
Source: PLoS Negl Trop Dis. 2025 Aug 1;19(8):e0013275. doi: 10.1371/journal.pntd.0013275 (PMC12316252; doi:10.1371/journal.pntd.0013275)
Supplement: S1 Dataset — (ZIP) [file pntd.0013275.s002.zip]

Archive with 7 entries (6 files):
- S1_Dataset.xlsx/
- S1_Dataset.xlsx/.DS_Store
- __MACOSX/S1_Dataset.xlsx/._.DS_Store
- S1_Dataset.xlsx/S1 Dataset_Numeric variables.xlsx
- __MACOSX/S1_Dataset.xlsx/._S1 Dataset_Numeric variables.xlsx
- S1_Dataset.xlsx/S1 Dataset_String variables.xlsx
- __MACOSX/S1_Dataset.xlsx/._S1 Dataset_String variables.xlsx
