# Supplementary material for: Knowledge, attitudes, and practices towards prevention and control of neurocysticercosis-related epilepsy in Northern Tanzania: A cross-sectional healthcare professional-based study
Source: PLoS Negl Trop Dis. 2025 Aug 1;19(8):e0013275. doi: 10.1371/journal.pntd.0013275 (PMC12316252; doi:10.1371/journal.pntd.0013275)
Supplement: S1 Dataset — (ZIP) [file pntd.0013275.s002.zip › S1_Dataset.xlsx/S1 Dataset_Numeric variables.xlsx]

## Sheet: Dataset_Values
SN	Districts	Mbulu	Babati	KAP	Knowledge	Attitude	Practices	Demographic	Gender	Age	Education_levels	Professional_category	Experience	KV1	KV2	KV3.1	KV3.2	KV3.3	KV4.1	KV4.2	KV4.3	KV5.1	KV5.2	KV5.3	KV5.4	KV6.1	KV6.2	KV6.3	KV6.4	KV6.5	KV7	KV8.1	KV8.2	KV8.3	KV9.1	KV9.2	KV9.3	KV9.4	KV9.5	KV10	KV11	KV12	KV13	KV14.1	KV14.2	KV14.3	KV14.4	KV14.5	KV14.6
1	0	0	#NULL!	5	1	2	3	1	0	2	2	4	1	1	1	1	1	0	1	1	0	0	1	1	0	1	1	0	1	0	1	1	1	1	1	1	1	1	1	1	1	1	1	1	1	1	1	1	1
2	0	0	#NULL!	5	1	2	3	1	1	2	3	1	1	1	1	0	1	0	0	1	1	1	0	0	0	0	1	0	1	0	1	1	0	1	1	0	0	0	0	1	1	1	1	0	1	1	1	1	0
3	0	0	#NULL!	5	1	2	3	1	0	3	1	2	2	1	1	1	1	0	1	1	1	0	1	1	0	0	1	1	1	0	1	1	1	1	1	1	1	0	1	1	1	0	1	1	1	1	1	1	1
4	0	0	#NULL!	5	1	2	3	1	1	1	3	3	1	0	0	0	0	0	0	1	0	0	1	0	0	0	0	0	1	0	0	0	0	0	1	0	1	0	0	1	1	1	1	1	1	1	0	0	0
5	0	0	#NULL!	5	1	2	3	1	1	2	3	3	1	1	1	0	1	0	0	1	1	0	1	0	0	0	0	1	0	0	1	1	1	1	1	1	1	1	1	1	1	1	1	0	1	1	1	1	0
6	0	0	#NULL!	5	1	2	3	1	1	3	3	1	1	0	0	0	0	0	0	0	0	0	0	0	0	0	0	0	0	0	0	0	0	0	0	0	0	0	0	0	0	0	0	0	0	0	0	0	0
7	0	0	#NULL!	5	1	2	3	1	0	4	3	1	3	1	1	0	1	0	0	1	0	0	1	0	0	0	1	0	1	0	1	1	1	0	1	1	1	0	1	1	1	1	1	1	1	1	1	1	1
8	0	0	#NULL!	5	1	2	3	1	0	2	1	5	2	1	1	0	1	0	0	0	1	0	1	0	0	0	0	0	1	0	1	1	0	0	1	0	0	0	0	1	1	0	1	0	1	1	1	1	1
9	0	0	#NULL!	5	1	2	3	1	1	1	3	1	1	1	1	0	1	0	1	1	1	0	1	1	0	0	1	1	0	0	1	1	1	0	0	1	1	0	0	1	1	1	1	1	1	1	1	1	1
10	0	0	#NULL!	5	1	2	3	1	1	1	3	1	1	1	0	1	0	0	0	0	0	0	0	1	0	1	0	0	0	0	1	0	1	0	0	0	1	0	0	0	0	0	1	0	1	1	1	1	1
11	0	0	#NULL!	5	1	2	3	1	1	3	1	5	3	1	0	0	1	0	0	0	1	1	1	1	0	1	1	1	0	0	1	1	0	0	0	0	0	0	1	0	0	0	1	0	1	1	1	1	0
12	0	0	#NULL!	5	1	2	3	1	0	3	3	1	3	1	1	1	1	0	1	1	0	0	1	1	0	0	1	1	1	0	1	0	1	1	1	1	1	0	1	1	1	0	1	1	1	1	1	1	1
13	0	0	#NULL!	5	1	2	3	1	1	2	2	1	1	1	1	0	1	0	0	1	0	0	1	0	0	0	1	0	1	0	1	1	0	0	1	1	1	0	0	0	1	1	1	1	0	1	1	1	1
14	0	0	#NULL!	5	1	2	3	1	0	1	1	5	1	1	1	1	1	1	1	1	0	0	1	1	1	0	1	1	0	0	1	0	0	0	1	1	1	0	1	1	1	1	1	1	1	1	1	1	1
15	0	0	#NULL!	5	1	2	3	1	0	4	3	1	5	1	1	0	1	0	0	1	1	1	0	0	0	0	1	0	0	0	1	1	1	0	0	0	0	0	1	1	1	0	1	0	1	1	1	1	1
16	0	0	#NULL!	5	1	2	3	1	1	2	1	5	2	1	0	0	1	0	0	0	0	0	1	0	0	0	0	1	1	0	0	0	0	0	1	1	1	0	1	0	0	0	1	0	1	1	1	0	0
17	0	0	#NULL!	5	1	2	3	1	1	2	3	1	3	0	0	0	0	0	0	0	0	0	0	0	0	0	0	0	0	0	0	0	0	0	0	1	0	0	0	0	0	0	0	0	0	0	0	0	0
18	0	0	#NULL!	5	1	2	3	1	0	3	3	1	4	1	1	1	1	0	1	0	0	1	0	0	0	1	1	0	0	0	1	1	0	0	1	0	0	1	1	0	0	0	0	0	0	0	0	0	0
19	0	0	#NULL!	5	1	2	3	1	0	3	1	5	2	1	0	1	1	0	1	1	1	0	1	1	0	1	1	0	0	0	1	1	0	0	1	0	0	0	1	0	0	0	1	0	1	1	1	1	0
20	0	0	#NULL!	5	1	2	3	1	0	2	3	1	3	0	1	0	1	0	1	1	1	1	1	1	0	1	1	1	1	1	1	1	1	1	1	1	1	1	1	1	1	1	1	1	1	1	1	1	1
21	0	0	#NULL!	5	1	2	3	1	0	3	1	5	2	1	1	0	1	0	0	0	1	1	0	0	0	0	0	0	1	1	0	0	0	0	1	0	0	0	0	1	1	0	1	1	1	1	0	1	1
22	0	0	#NULL!	5	1	2	3	1	1	1	3	3	1	0	0	0	1	0	0	0	0	1	0	0	0	0	1	0	0	0	1	0	1	0	1	0	0	0	0	1	1	1	1	0	0	1	0	0	0
23	0	0	#NULL!	5	1	2	3	1	1	1	3	5	1	1	1	0	1	0	0	0	1	0	1	0	0	0	0	0	1	0	1	1	1	1	1	1	1	1	1	0	0	0	1	0	1	0	1	1	1
24	0	0	#NULL!	5	1	2	3	1	1	1	3	1	1	1	0	1	1	1	0	0	0	0	0	1	0	0	1	0	0	0	1	0	0	1	1	0	0	0	0	0	0	0	1	0	1	1	1	0	1
25	0	0	#NULL!	5	1	2	3	1	1	2	2	4	1	1	0	0	1	0	0	1	0	0	1	0	0	0	1	0	1	0	1	1	0	1	1	0	1	0	0	1	1	1	1	1	1	1	1	1	1
26	0	0	#NULL!	5	1	2	3	1	1	2	3	3	1	1	0	0	1	0	0	0	0	1	0	0	0	1	1	0	1	0	1	0	1	1	0	0	0	0	1	0	0	0	0	0	0	0	0	0	0
27	0	0	#NULL!	5	1	2	3	1	1	1	3	1	1	1	0	0	1	0	0	0	1	0	1	0	0	0	1	0	0	0	1	0	0	1	0	0	0	0	0	0	0	0	1	0	1	0	1	0	1
28	0	0	#NULL!	5	1	2	3	1	1	2	3	5	3	1	1	0	1	0	0	1	0	0	1	0	0	0	0	1	0	0	1	0	0	1	0	0	0	0	1	1	1	0	1	1	1	1	1	1	0
29	0	0	#NULL!	5	1	2	3	1	1	2	3	3	1	0	0	0	1	0	0	1	0	1	0	0	0	0	1	0	0	0	1	1	0	0	1	0	0	0	0	0	0	0	1	0	1	1	0	1	1
30	0	0	#NULL!	5	1	2	3	1	0	2	2	4	1	1	1	0	1	0	0	1	0	0	1	0	0	0	1	0	0	0	1	1	1	1	1	1	1	0	1	1	1	1	1	1	1	1	1	1	1
31	0	0	#NULL!	5	1	2	3	1	1	2	3	3	2	1	1	0	1	0	0	1	1	0	1	1	0	1	1	1	1	0	1	1	1	1	1	1	1	1	0	1	1	1	1	1	1	1	1	1	1
32	0	0	#NULL!	5	1	2	3	1	1	1	3	2	1	1	1	1	1	0	1	1	0	0	1	1	0	0	0	0	1	1	1	1	1	1	1	1	1	1	1	1	1	0	1	1	1	1	1	1	1
33	0	0	#NULL!	5	1	2	3	1	1	1	3	3	1	1	1	0	1	0	0	1	0	0	1	0	0	0	1	0	0	0	0	0	0	0	1	0	0	0	0	1	1	1	1	1	1	1	1	1	1
34	0	0	#NULL!	5	1	2	3	1	0	2	3	3	1	0	0	1	1	1	1	0	0	0	1	0	0	0	0	0	0	0	1	0	0	0	0	0	0	0	0	0	0	0	1	0	1	1	1	1	1
35	0	0	#NULL!	5	1	2	3	1	1	2	3	2	1	1	1	0	1	0	0	1	0	1	0	0	0	0	1	0	1	0	1	1	1	1	1	1	1	1	1	1	1	1	1	1	1	1	1	1	1
36	0	0	#NULL!	5	1	2	3	1	1	1	3	3	1	1	1	1	1	0	1	1	1	0	1	1	0	1	1	0	0	0	1	1	1	1	1	0	1	1	1	1	1	1	1	1	1	1	1	1	1
37	0	0	#NULL!	5	1	2	3	1	1	1	3	1	1	1	1	1	1	1	1	1	1	1	1	1	1	1	1	1	0	1	1	1	1	1	1	1	1	1	1	1	1	1	1	1	1	1	1	1	1
38	0	0	#NULL!	5	1	2	3	1	0	4	3	1	5	1	1	0	1	0	0	1	0	1	0	0	0	0	1	0	1	0	1	1	1	1	1	1	0	0	1	1	1	0	1	0	0	1	1	1	0
39	0	0	#NULL!	5	1	2	3	1	1	1	3	3	1	1	1	0	1	0	0	1	0	0	1	0	0	0	1	0	0	0	0	0	0	0	1	0	0	0	0	1	1	1	1	1	0	1	1	1	1
40	0	0	#NULL!	5	1	2	3	1	0	3	3	1	4	0	0	0	1	1	0	0	0	0	0	1	0	0	0	0	0	0	0	0	0	0	1	0	0	0	0	0	0	0	1	0	1	1	1	1	0
41	0	0	#NULL!	5	1	2	3	1	0	3	3	1	3	1	0	0	1	0	0	1	1	0	1	0	0	0	1	0	0	0	0	0	0	0	1	1	0	1	1	0	0	0	0	0	0	0	0	0	0
42	0	0	#NULL!	5	1	2	3	1	0	1	3	1	1	1	1	0	1	0	0	0	0	1	0	0	0	0	1	0	0	0	1	0	1	1	0	1	0	0	1	0	0	0	1	0	0	1	1	1	0
43	0	0	#NULL!	5	1	2	3	1	1	1	3	3	1	1	1	0	1	0	0	1	0	0	1	0	0	0	1	0	0	0	0	0	0	0	1	0	0	0	0	1	1	1	1	1	0	1	1	1	1
44	0	0	#NULL!	5	1	2	3	1	0	4	3	1	5	1	0	0	1	0	0	0	0	1	0	0	0	0	1	0	0	0	1	1	1	1	1	1	0	0	1	0	0	0	1	0	0	1	1	1	0
45	0	0	#NULL!	5	1	2	3	1	0	2	2	1	1	1	1	0	0	0	0	1	1	1	0	0	0	0	1	0	0	0	1	1	1	1	1	1	1	0	0	1	1	1	1	1	0	0	1	0	0
46	0	0	#NULL!	5	1	2	3	1	1	2	2	4	1	1	1	0	1	0	0	1	0	0	1	0	0	0	1	0	1	0	1	1	0	1	1	1	1	1	1	1	1	1	1	1	1	1	1	1	0
47	0	0	#NULL!	5	1	2	3	1	0	1	3	1	1	1	0	0	1	0	0	0	0	0	1	0	0	0	1	0	0	0	1	1	0	0	1	0	0	0	0	0	0	0	1	0	0	1	1	0	0
48	0	0	#NULL!	5	1	2	3	1	1	2	3	3	2	1	1	0	1	0	0	1	0	0	1	0	0	0	1	0	1	0	1	1	1	1	1	1	1	1	1	1	1	1	1	1	1	1	1	1	1
49	0	0	#NULL!	5	1	2	3	1	1	1	3	1	1	1	1	1	1	0	1	1	1	0	0	1	0	1	1	0	0	0	1	0	1	1	1	1	1	1	1	1	1	0	1	1	0	1	1	1	1
50	0	0	#NULL!	5	1	2	3	1	1	1	3	1	1	1	0	0	1	0	0	1	0	1	0	0	0	0	1	0	0	0	1	0	0	1	1	1	1	1	1	1	1	0	1	1	0	1	1	1	1
51	0	0	#NULL!	5	1	2	3	1	0	2	3	1	2	1	1	0	1	0	0	0	1	0	1	0	0	0	0	0	0	0	1	0	0	0	0	0	0	0	0	0	0	0	1	0	1	1	1	0	1
52	0	0	#NULL!	5	1	2	3	1	0	1	3	1	2	0	1	0	1	0	0	1	1	0	1	1	0	0	1	1	0	0	1	0	1	1	1	1	1	1	1	1	1	0	1	1	0	1	1	1	1
53	0	0	#NULL!	5	1	2	3	1	0	3	3	3	2	1	0	1	1	1	1	0	1	1	1	1	0	0	1	0	0	0	0	0	0	0	1	0	0	0	1	0	0	1	1	0	1	1	1	1	1
54	0	0	#NULL!	5	1	2	3	1	0	1	3	1	1	1	1	0	1	0	0	1	0	0	1	0	0	0	1	0	0	0	0	0	0	0	1	0	0	0	0	1	1	1	1	0	0	1	1	0	1
55	0	0	#NULL!	5	1	2	3	1	0	1	3	3	1	1	1	0	1	0	0	1	1	0	1	0	0	1	1	0	0	0	1	1	0	0	1	0	0	0	0	1	0	1	1	0	1	0	0	0	0
56	0	0	#NULL!	5	1	2	3	1	0	4	3	3	5	1	1	0	1	0	1	1	1	0	1	1	0	1	1	0	1	0	1	1	1	1	1	1	1	0	0	1	1	1	1	1	1	1	1	1	1
57	0	0	#NULL!	5	1	2	3	1	0	3	3	1	3	1	1	0	1	0	0	1	1	0	1	0	1	1	0	1	0	0	1	1	1	1	1	1	1	1	1	1	1	1	1	1	1	1	1	1	1
58	0	0	#NULL!	5	1	2	3	1	0	4	3	1	4	1	1	0	1	0	0	1	0	0	1	0	0	0	0	1	0	0	1	0	1	0	1	0	0	0	0	1	1	0	1	0	0	0	0	0	0
59	0	0	#NULL!	5	1	2	3	1	0	1	3	1	1	1	1	0	0	0	0	1	0	0	1	0	0	0	0	1	0	0	1	0	0	0	1	1	0	0	0	0	0	0	1	0	0	1	1	1	1
60	0	0	#NULL!	5	1	2	3	1	1	2	3	1	1	1	1	0	1	0	0	0	0	0	1	0	0	0	0	1	0	0	1	0	0	0	1	1	0	0	0	0	0	0	1	0	0	1	1	1	1
61	0	0	#NULL!	5	1	2	3	1	0	4	3	1	5	1	1	1	1	1	1	1	0	0	1	1	0	0	1	1	0	0	1	1	1	1	1	1	1	1	0	1	1	1	1	1	1	1	1	1	1
62	0	0	#NULL!	5	1	2	3	1	0	1	3	3	2	1	0	0	0	0	1	0	0	0	1	0	0	0	0	0	1	0	1	0	1	0	0	1	0	0	0	1	0	1	1	1	1	1	1	1	1
63	0	0	#NULL!	5	1	2	3	1	0	2	3	1	3	0	1	0	0	0	1	1	1	0	0	0	0	0	0	0	0	0	1	1	1	1	1	1	1	1	0	1	1	1	1	1	1	1	1	1	0
64	0	0	#NULL!	5	1	2	3	1	0	4	3	1	4	1	1	1	1	0	1	1	1	1	0	0	0	1	0	1	0	0	1	1	1	1	1	1	1	0	1	1	1	1	1	0	1	1	1	1	0
65	0	0	#NULL!	5	1	2	3	1	1	2	3	1	1	1	1	1	0	1	1	1	0	0	1	1	0	1	1	0	1	1	1	1	1	1	1	1	0	0	1	1	1	1	1	1	1	1	1	1	0
66	0	0	#NULL!	5	1	2	3	1	0	3	1	1	3	1	1	0	1	0	0	0	1	0	1	0	0	0	0	0	1	0	1	1	0	1	1	1	0	1	1	1	1	1	1	1	1	1	1	1	0
67	0	0	#NULL!	5	1	2	3	1	0	2	3	1	1	1	0	0	0	0	0	0	0	0	1	0	0	0	0	1	0	0	1	1	0	0	0	0	1	0	0	0	0	0	1	0	0	1	1	0	0
68	0	0	#NULL!	5	1	2	3	1	0	1	3	3	2	1	1	0	1	0	0	1	0	0	1	0	0	0	0	1	0	0	1	1	0	0	1	0	0	0	1	1	1	0	1	1	1	1	1	1	0
69	0	0	#NULL!	5	1	2	3	1	0	2	3	1	3	1	1	0	1	0	0	0	1	0	1	0	0	0	0	1	1	0	1	0	1	0	0	0	1	1	0	1	1	1	1	1	1	1	1	1	1
70	0	0	#NULL!	5	1	2	3	1	1	3	2	4	3	1	1	1	1	1	1	1	1	0	1	1	0	1	1	0	1	1	1	1	1	1	1	1	1	1	1	0	1	1	1	1	1	1	1	1	1
71	0	0	#NULL!	5	1	2	3	1	1	2	3	1	2	1	0	0	1	0	0	1	0	0	0	0	0	0	1	0	0	0	1	0	0	1	0	0	0	0	1	0	0	0	1	0	1	1	1	1	0
72	0	0	#NULL!	5	1	2	3	1	1	1	3	2	1	1	1	1	1	1	1	1	1	0	1	1	0	1	1	0	1	1	1	1	1	1	1	1	1	1	1	0	1	1	1	1	1	1	1	1	1
73	0	0	#NULL!	5	1	2	3	1	0	2	3	1	2	1	0	0	0	0	0	1	0	0	0	0	0	0	1	0	0	0	1	0	1	1	0	0	1	0	1	0	0	0	1	0	1	1	0	1	0
74	0	0	#NULL!	5	1	2	3	1	1	3	2	4	2	1	1	0	1	0	0	1	0	0	1	0	0	0	1	0	1	0	1	1	0	1	1	1	1	0	0	1	1	1	1	1	1	1	1	1	1
75	0	0	#NULL!	5	1	2	3	1	0	1	3	3	1	1	1	1	1	1	1	1	1	0	1	1	0	0	0	0	1	1	1	1	1	1	0	1	0	0	1	1	1	1	1	0	1	1	1	0	0
76	0	0	#NULL!	5	1	2	3	1	1	2	3	1	1	1	0	1	1	0	1	1	0	0	0	1	0	1	1	0	0	0	0	0	0	0	1	0	0	1	1	0	0	0	1	1	1	1	1	1	1
77	0	0	#NULL!	5	1	2	3	1	0	3	3	1	5	1	1	0	1	0	0	1	0	1	0	0	0	0	0	1	0	0	1	1	0	0	0	1	0	0	0	1	1	1	1	1	0	1	1	0	0
78	0	0	#NULL!	5	1	2	3	1	1	1	3	3	1	1	1	0	1	0	0	1	0	0	1	0	0	0	1	1	1	0	1	1	1	1	1	1	1	1	1	1	1	1	1	1	1	1	1	1	0
79	0	0	#NULL!	5	1	2	3	1	1	2	2	4	1	1	1	0	1	0	0	1	0	1	0	0	0	0	1	0	1	0	1	1	1	1	1	1	1	0	0	1	1	1	1	1	1	1	1	1	1
80	0	0	#NULL!	5	1	2	3	1	0	3	3	1	3	1	1	0	1	0	0	1	0	1	0	0	0	0	0	1	0	0	1	1	0	0	0	1	0	0	0	1	1	1	1	1	0	1	1	0	0
81	0	0	#NULL!	5	1	2	3	1	0	1	3	3	1	1	1	0	0	0	1	1	1	0	1	1	0	1	1	0	1	0	1	1	1	1	1	0	1	1	1	1	1	1	1	1	1	1	1	1	1
82	0	0	#NULL!	5	1	2	3	1	1	3	3	2	3	1	0	0	1	0	0	1	0	1	0	0	0	0	1	0	0	0	1	1	0	0	1	0	0	0	0	1	1	1	1	1	1	1	1	1	1
83	0	0	#NULL!	5	1	2	3	1	0	1	3	1	1	1	0	1	0	0	1	0	0	0	0	1	0	1	1	0	1	0	0	0	0	0	1	0	0	1	1	0	0	0	1	1	1	1	1	1	1
84	0	0	#NULL!	5	1	2	3	1	1	4	3	2	5	1	1	1	1	0	1	1	1	0	1	1	0	0	1	1	0	0	1	1	1	1	0	1	1	1	0	1	1	1	1	1	1	1	1	1	1
85	0	0	#NULL!	5	1	2	3	1	1	4	3	1	5	0	1	1	1	1	1	1	1	0	0	1	0	0	1	1	1	0	0	0	0	0	1	1	1	1	1	0	1	1	1	1	1	1	1	0	1
86	0	0	#NULL!	5	1	2	3	1	0	1	3	1	1	1	0	0	1	0	0	1	0	0	1	0	0	0	1	0	0	0	1	0	1	0	1	1	0	1	0	0	0	0	1	1	0	1	1	1	1
87	0	0	#NULL!	5	1	2	3	1	1	1	3	1	1	1	0	0	0	0	0	1	1	0	1	0	0	0	0	1	0	0	1	0	1	1	1	1	1	1	1	1	1	0	1	1	0	1	0	1	1
88	0	0	#NULL!	5	1	2	3	1	1	2	3	2	2	1	1	0	1	0	0	1	0	0	1	0	0	0	1	0	0	0	1	0	1	0	1	1	0	1	1	1	1	1	1	1	1	1	1	1	1
89	0	0	#NULL!	5	1	2	3	1	0	2	3	2	3	1	1	0	1	0	0	1	0	0	1	0	0	0	1	0	0	0	1	0	1	0	1	1	0	1	1	1	1	1	1	1	1	1	1	1	1
90	0	0	#NULL!	5	1	2	3	1	1	3	2	1	3	1	1	0	0	1	0	1	1	1	1	0	0	0	0	1	1	0	1	1	1	1	1	1	1	1	1	1	1	1	1	0	1	1	1	1	1
91	0	0	#NULL!	5	1	2	3	1	1	2	3	1	2	1	0	0	1	0	0	1	0	0	1	0	0	0	0	1	0	0	1	0	0	0	1	1	0	0	0	1	1	0	1	0	0	1	1	1	1
92	0	0	#NULL!	5	1	2	3	1	0	2	3	1	2	0	0	0	0	0	0	0	0	0	0	0	0	0	0	0	0	0	0	0	0	0	0	0	0	0	1	0	0	0	0	0	0	0	0	0	0
93	0	0	#NULL!	5	1	2	3	1	0	3	3	1	3	0	0	0	0	0	0	0	0	0	0	0	0	0	0	0	0	0	0	0	0	0	1	0	0	0	0	1	1	1	1	0	0	1	1	0	0
94	0	0	#NULL!	5	1	2	3	1	0	1	3	1	1	1	1	0	1	0	0	1	0	0	1	0	0	0	1	0	1	0	1	1	1	1	1	1	1	1	1	1	1	0	1	1	1	1	1	1	1
95	0	0	#NULL!	5	1	2	3	1	0	2	3	2	2	1	1	0	1	0	0	1	0	0	1	0	0	0	1	0	0	0	0	0	0	0	1	0	0	0	0	1	1	1	1	1	0	1	1	1	1
96	0	0	#NULL!	5	1	2	3	1	1	1	3	3	1	1	1	1	1	0	1	1	1	0	1	1	0	1	1	0	1	0	1	1	1	1	1	1	1	1	1	1	1	1	1	1	1	1	1	1	1
97	0	0	#NULL!	5	1	2	3	1	0	4	3	1	5	1	0	0	1	0	0	1	0	0	1	0	0	0	0	1	0	1	1	1	0	0	1	0	0	1	0	1	1	1	1	1	1	1	1	1	1
98	0	0	#NULL!	5	1	2	3	1	1	1	3	1	1	1	0	0	0	0	0	1	0	0	0	0	0	0	0	1	0	0	1	0	0	0	1	0	0	0	1	0	0	0	1	1	1	1	1	1	1
99	0	0	#NULL!	5	1	2	3	1	1	2	3	2	3	1	1	1	1	0	1	1	0	0	1	1	0	1	1	0	1	0	1	1	1	1	1	1	1	1	1	1	1	1	1	1	1	1	1	1	1
100	0	0	#NULL!	5	1	2	3	1	0	3	3	1	2	1	1	0	1	0	0	1	0	0	1	0	0	0	1	0	0	0	1	0	1	0	1	1	1	1	1	1	1	1	1	1	1	1	1	1	1
101	0	0	#NULL!	5	1	2	3	1	0	2	3	1	3	1	1	0	1	0	0	1	0	0	1	0	0	0	1	0	1	0	1	1	1	0	1	1	1	1	1	1	1	1	1	1	1	1	1	1	1
102	0	0	#NULL!	5	1	2	3	1	0	4	1	5	4	1	1	0	1	0	0	1	0	0	0	0	0	0	0	1	0	0	1	0	1	0	0	0	0	0	1	0	0	0	1	0	0	1	1	0	0
103	0	0	#NULL!	5	1	2	3	1	0	3	3	1	2	1	1	0	1	0	0	1	0	0	1	0	0	0	1	0	1	1	1	1	1	1	1	1	1	0	1	1	1	1	1	1	1	1	1	1	1
104	0	0	#NULL!	5	1	2	3	1	1	1	3	1	1	1	1	0	0	0	1	1	0	0	1	0	0	0	1	0	1	0	1	0	1	1	1	1	1	0	1	1	1	1	1	1	1	1	1	1	1
105	0	0	#NULL!	5	1	2	3	1	0	2	3	3	2	1	1	0	1	0	0	1	0	0	1	0	0	0	0	0	1	0	1	1	0	0	1	0	0	0	0	1	1	1	1	0	1	1	1	1	0
106	0	0	#NULL!	5	1	2	3	1	0	3	3	1	5	1	1	0	1	0	0	1	0	1	0	0	0	0	0	1	0	0	1	1	0	0	0	1	0	0	0	0	0	0	1	1	0	1	1	0	0
107	0	0	#NULL!	5	1	2	3	1	1	2	3	1	1	1	1	0	1	0	0	1	0	0	1	0	0	0	1	0	0	0	1	0	1	0	1	1	1	1	1	1	1	1	1	1	1	1	1	1	1
108	0	0	#NULL!	5	1	2	3	1	1	4	2	4	3	1	1	0	1	0	0	1	0	0	1	0	0	0	1	0	1	1	1	1	1	1	1	1	1	1	1	1	1	1	1	1	1	1	1	1	1
109	0	0	#NULL!	5	1	2	3	1	0	2	3	1	2	0	0	0	0	0	0	0	0	0	0	0	0	0	0	0	0	0	0	0	0	0	0	0	0	0	0	0	0	0	0	0	0	0	0	0	0
110	0	0	#NULL!	5	1	2	3	1	0	2	3	1	2	1	1	1	1	0	1	0	0	0	0	1	0	0	1	0	0	0	1	0	1	0	0	0	0	0	1	1	1	0	1	0	0	1	1	0	0
111	0	0	#NULL!	5	1	2	3	1	0	2	3	1	1	1	0	1	0	1	1	1	0	0	1	1	0	0	1	1	0	0	1	0	1	1	1	1	1	0	1	1	1	0	1	1	0	1	1	1	1
112	0	0	#NULL!	5	1	2	3	1	0	4	1	5	1	0	0	0	1	0	0	0	0	0	0	0	0	0	0	1	0	0	1	0	0	1	0	1	1	1	1	0	0	0	1	1	0	1	1	0	0
113	0	0	#NULL!	5	1	2	3	1	1	1	3	3	1	1	1	1	1	1	1	1	1	1	1	1	0	0	1	0	1	0	1	1	1	1	1	1	1	1	1	1	1	1	1	1	1	1	1	0	1
114	0	0	#NULL!	5	1	2	3	1	0	4	1	5	3	0	1	0	1	0	0	1	1	0	1	0	0	0	0	1	0	0	1	1	1	1	1	1	1	0	1	0	1	1	1	1	1	1	1	1	1
115	0	0	#NULL!	5	1	2	3	1	0	2	2	1	2	1	1	0	1	0	0	1	0	0	1	0	0	0	0	1	1	1	1	1	1	1	1	1	1	0	1	1	1	1	1	0	1	1	1	1	1
116	0	0	#NULL!	5	1	2	3	1	0	4	3	5	2	1	1	1	1	1	1	1	1	0	0	1	0	0	1	1	0	0	0	0	0	0	1	1	1	1	1	1	1	0	1	1	1	1	1	1	1
117	0	0	#NULL!	5	1	2	3	1	0	3	3	1	3	1	0	0	1	0	0	1	1	0	1	0	0	0	0	1	1	1	1	1	0	1	1	1	0	0	1	1	0	0	1	0	0	1	1	1	1
118	0	0	#NULL!	5	1	2	3	1	0	3	1	5	4	1	1	0	1	0	0	1	0	0	1	0	0	0	0	1	0	0	1	0	1	0	1	0	0	0	0	1	1	0	1	0	0	0	1	0	0
119	0	0	#NULL!	5	1	2	3	1	0	1	3	1	1	1	0	0	1	1	0	1	1	0	0	0	0	0	1	0	0	0	1	0	0	0	1	1	1	1	1	0	0	0	1	0	1	1	1	1	1
120	0	0	#NULL!	5	1	2	3	1	1	2	3	3	2	1	1	0	1	0	0	1	1	0	1	0	0	0	0	1	1	0	1	1	1	0	1	1	0	1	1	1	1	1	1	0	1	1	1	1	1
121	0	0	#NULL!	5	1	2	3	1	1	2	1	5	2	1	1	0	1	0	0	1	1	1	1	0	1	0	0	1	0	0	1	0	1	1	1	1	1	1	1	1	1	0	1	0	0	1	1	1	1
122	0	0	#NULL!	5	1	2	3	1	0	2	3	1	2	1	0	0	1	0	0	1	1	1	0	0	0	1	1	0	0	0	1	0	1	1	1	1	1	1	1	1	0	0	1	0	0	1	1	1	1
123	0	0	#NULL!	5	1	2	3	1	1	4	1	5	3	0	0	0	1	0	1	1	1	0	0	1	0	0	0	0	1	0	1	0	1	0	1	1	1	0	1	0	0	0	1	0	1	1	1	1	1
124	0	0	#NULL!	5	1	2	3	1	0	2	3	1	2	1	0	1	1	0	1	1	1	1	0	0	0	1	1	0	1	1	1	1	0	1	1	1	1	1	1	1	1	0	1	1	1	1	1	1	1
125	0	0	#NULL!	5	1	2	3	1	0	3	3	1	4	1	1	0	1	0	0	1	0	0	0	1	0	0	1	0	0	0	1	1	1	1	1	1	0	0	1	1	0	0	1	0	1	1	1	1	0
126	1	#NULL!	1	5	1	2	3	1	1	4	1	5	4	1	1	0	1	0	1	1	1	0	0	1	0	0	0	1	0	0	1	1	1	1	1	1	1	1	1	0	0	0	1	1	1	1	1	1	1
127	1	#NULL!	1	5	1	2	3	1	0	3	1	5	2	0	0	1	0	0	1	0	0	0	0	1	0	0	1	1	0	0	0	0	0	0	1	1	0	1	1	0	0	0	0	0	0	0	0	0	0
128	1	#NULL!	1	5	1	2	3	1	0	2	2	1	3	1	1	1	1	0	1	1	0	0	1	0	0	0	1	0	1	0	1	1	1	1	1	1	1	1	1	1	1	1	1	1	1	1	1	1	1
129	1	#NULL!	1	5	1	2	3	1	0	3	1	5	4	0	1	1	1	0	1	1	1	0	1	0	0	0	0	1	0	0	1	1	1	1	1	1	1	0	0	1	1	1	1	1	1	1	1	0	0
130	1	#NULL!	1	5	1	2	3	1	1	2	3	1	3	0	0	0	0	0	0	0	0	0	0	0	0	1	1	1	0	0	0	0	0	0	0	0	0	0	0	0	0	0	0	0	0	0	0	0	0
131	1	#NULL!	1	5	1	2	3	1	1	1	3	1	1	1	0	0	1	0	1	0	0	0	0	1	0	0	0	0	0	0	1	0	1	1	1	1	0	1	1	1	0	0	1	1	0	1	1	1	0
132	1	#NULL!	1	5	1	2	3	1	0	2	3	1	1	1	0	0	1	0	0	0	0	0	0	0	0	1	1	0	0	0	0	0	0	0	0	1	0	0	1	1	0	0	1	0	0	1	1	0	0
133	1	#NULL!	1	5	1	2	3	1	1	4	3	3	5	1	1	0	1	0	1	1	0	0	1	0	0	0	1	0	1	0	1	1	1	1	1	0	1	0	1	1	1	1	1	1	1	1	1	1	1
134	1	#NULL!	1	5	1	2	3	1	0	2	3	1	1	1	1	0	1	0	0	1	0	0	0	0	0	0	1	0	0	0	1	1	1	0	1	1	0	1	1	1	0	0	1	1	1	1	1	1	1
135	1	#NULL!	1	5	1	2	3	1	1	4	1	5	2	0	0	0	1	0	0	0	0	1	0	0	0	0	0	0	0	0	0	0	0	0	1	1	1	0	1	0	1	0	1	0	0	1	0	0	0
136	1	#NULL!	1	5	1	2	3	1	1	2	3	1	1	1	1	0	1	0	0	1	0	0	0	1	0	1	1	0	1	1	1	1	0	1	1	1	0	1	1	0	0	0	1	1	0	1	1	1	1
137	1	#NULL!	1	5	1	2	3	1	0	2	3	1	2	1	0	1	1	0	1	1	1	0	0	1	0	1	1	0	0	0	1	1	1	0	1	1	0	0	0	1	0	1	1	1	1	1	1	1	0
138	1	#NULL!	1	5	1	2	3	1	1	1	3	5	1	1	0	0	0	1	1	0	0	0	0	1	0	1	0	0	0	0	0	0	0	0	0	1	0	0	0	1	0	1	1	0	0	0	1	0	0
139	1	#NULL!	1	5	1	2	3	1	1	2	3	1	2	1	1	0	1	0	1	1	1	1	1	1	0	1	1	0	0	1	1	0	1	1	1	1	1	1	1	1	0	0	1	1	0	1	1	1	1
140	1	#NULL!	1	5	1	2	3	1	0	3	3	1	3	0	0	0	0	0	0	0	0	0	0	0	0	1	1	0	1	1	0	0	0	0	0	0	0	0	0	0	0	0	0	0	0	0	0	0	0
141	1	#NULL!	1	5	1	2	3	1	1	3	1	5	2	1	1	0	1	0	0	0	0	0	0	0	0	0	0	1	0	0	1	0	1	0	1	0	0	0	1	0	0	0	1	0	0	1	0	1	0
142	1	#NULL!	1	5	1	2	3	1	0	1	3	1	1	1	1	0	1	0	0	0	1	0	0	0	0	0	0	0	1	1	1	1	0	0	1	0	0	0	1	1	0	0	1	0	1	1	1	1	0
143	1	#NULL!	1	5	1	2	3	1	1	4	1	5	5	1	1	0	1	0	0	0	1	1	0	0	0	0	0	1	0	0	1	0	1	0	1	0	0	0	0	1	1	1	1	0	0	1	0	1	0
144	1	#NULL!	1	5	1	2	3	1	1	1	3	1	1	0	0	0	0	1	0	0	1	1	0	0	0	1	1	0	1	0	1	0	1	0	1	1	1	1	1	1	0	0	1	1	1	1	1	1	1
145	1	#NULL!	1	5	1	2	3	1	0	3	3	2	3	1	1	1	1	1	1	1	1	1	1	1	0	1	1	0	1	0	0	0	0	0	1	1	1	1	0	1	1	1	1	1	1	1	1	1	0
146	1	#NULL!	1	5	1	2	3	1	1	2	3	1	1	1	0	1	1	1	1	1	1	0	1	1	0	1	1	0	0	0	1	0	1	1	1	1	1	1	1	0	0	0	1	1	0	1	1	1	1
147	1	#NULL!	1	5	1	2	3	1	1	2	3	2	2	1	1	0	1	0	0	1	0	0	1	0	0	0	1	0	0	0	1	0	1	0	1	0	0	0	0	0	1	1	1	1	1	1	1	1	1
148	1	#NULL!	1	5	1	2	3	1	0	2	3	1	3	1	1	0	1	0	1	0	0	1	0	0	0	0	0	0	1	0	1	0	1	1	1	0	0	0	1	1	0	0	1	0	1	0	1	1	1
149	1	#NULL!	1	5	1	2	3	1	1	2	3	1	2	1	1	1	0	1	0	0	0	0	0	1	0	0	0	1	0	0	1	1	0	0	1	0	1	0	0	0	0	0	1	0	0	1	1	0	1
150	1	#NULL!	1	5	1	2	3	1	1	2	3	2	1	1	1	1	1	1	1	1	1	0	1	1	0	1	1	0	1	0	1	1	1	1	1	1	1	1	1	1	1	1	1	1	1	1	1	1	1
151	1	#NULL!	1	5	1	2	3	1	0	3	1	5	2	1	1	0	1	0	0	0	1	0	0	0	0	0	0	1	0	0	1	0	1	0	0	0	0	0	1	1	1	1	1	1	1	0	0	0	0
152	1	#NULL!	1	5	1	2	3	1	0	1	3	1	1	1	0	0	0	0	0	0	0	0	0	0	0	0	0	0	0	0	0	0	0	0	1	0	1	0	0	0	0	0	0	0	0	0	0	0	0
153	1	#NULL!	1	5	1	2	3	1	1	4	1	5	5	0	1	0	1	0	0	1	0	0	0	0	0	0	0	1	0	0	1	0	1	0	1	0	0	0	1	1	0	0	1	0	1	1	0	0	0
154	1	#NULL!	1	5	1	2	3	1	1	3	3	1	3	0	0	0	1	0	0	1	0	0	1	1	0	0	0	1	1	0	1	1	1	0	1	1	1	1	1	1	0	1	1	1	1	1	1	1	0
155	1	#NULL!	1	5	1	2	3	1	0	4	3	1	2	1	1	0	1	0	0	1	0	0	0	0	1	0	0	0	1	0	1	1	1	1	1	1	0	1	1	0	0	1	1	1	1	1	1	1	1
156	1	#NULL!	1	5	1	2	3	1	1	4	3	2	4	1	0	0	1	0	0	1	1	1	0	0	0	0	0	1	0	0	1	1	1	1	1	1	1	0	1	1	1	1	1	0	1	1	1	0	0
157	1	#NULL!	1	5	1	2	3	1	1	2	3	1	1	1	1	0	0	0	0	1	0	0	1	0	0	0	1	0	1	0	1	1	0	1	1	1	0	0	0	1	0	0	1	1	0	1	1	1	1
158	1	#NULL!	1	5	1	2	3	1	0	1	3	1	1	0	0	0	1	0	0	0	1	1	0	0	0	0	0	0	1	0	1	0	1	0	1	1	1	1	1	1	0	0	1	1	0	1	1	1	1
159	1	#NULL!	1	5	1	2	3	1	1	1	3	3	1	1	1	0	0	0	0	1	0	0	1	1	0	1	1	0	1	1	1	1	0	1	1	1	1	1	1	1	1	1	1	1	1	1	1	1	1
160	1	#NULL!	1	5	1	2	3	1	1	2	3	3	1	1	1	0	1	0	0	1	0	0	1	0	0	0	1	0	0	0	1	1	0	0	0	0	1	0	0	0	0	1	1	0	0	0	1	0	0
161	1	#NULL!	1	5	1	2	3	1	1	4	3	3	3	1	1	0	1	0	1	1	1	0	1	0	0	1	1	0	0	0	1	1	1	1	1	1	1	1	1	1	1	1	1	1	1	1	1	1	1
162	1	#NULL!	1	5	1	2	3	1	0	2	2	1	2	1	0	0	0	0	0	1	0	0	1	0	0	1	1	0	1	0	1	1	1	0	1	1	1	0	1	1	1	1	1	0	1	1	1	1	1
163	1	#NULL!	1	5	1	2	3	1	1	4	3	3	4	1	1	0	1	1	1	1	0	1	0	0	0	1	1	0	0	0	1	1	1	1	1	1	1	1	1	1	1	1	1	1	1	1	1	1	1
164	1	#NULL!	1	5	1	2	3	1	1	1	3	3	1	1	0	0	1	0	0	1	0	0	1	0	0	0	1	0	1	0	1	1	1	1	1	1	1	0	1	1	1	1	1	1	1	1	1	1	1
165	1	#NULL!	1	5	1	2	3	1	1	2	3	1	1	0	0	0	0	0	0	0	0	0	0	0	0	0	1	0	0	0	0	0	0	0	0	0	0	0	0	0	0	0	0	0	0	0	0	0	0
166	1	#NULL!	1	5	1	2	3	1	1	1	3	3	2	0	0	0	0	0	0	0	0	0	0	0	0	0	0	0	0	0	1	0	1	0	0	0	1	0	0	0	0	0	1	1	1	1	1	1	0
167	1	#NULL!	1	5	1	2	3	1	0	2	3	1	3	1	1	1	1	0	1	0	0	1	0	0	0	0	0	0	1	0	1	0	1	1	1	0	0	0	1	0	0	0	1	0	1	0	1	1	1
168	1	#NULL!	1	5	1	2	3	1	1	1	3	3	1	1	0	0	1	0	0	1	0	0	0	1	0	0	1	0	0	0	1	1	0	0	0	1	0	0	0	0	1	1	1	1	1	1	0	0	0
169	1	#NULL!	1	5	1	2	3	1	0	3	1	5	4	1	1	0	1	1	0	1	1	1	0	0	0	1	1	1	1	0	1	1	1	1	1	1	1	1	1	0	0	0	1	1	1	1	1	1	1
170	1	#NULL!	1	5	1	2	3	1	1	3	2	4	3	1	1	0	1	0	0	1	0	0	1	0	0	0	1	0	1	0	1	1	0	1	1	1	1	0	0	1	1	1	1	1	1	1	1	1	1
171	1	#NULL!	1	5	1	2	3	1	1	2	3	1	1	0	0	0	1	0	0	1	0	0	0	1	0	0	1	0	0	0	0	0	0	0	0	0	0	0	0	1	0	1	1	1	0	0	1	0	0
172	1	#NULL!	1	5	1	2	3	1	0	1	3	1	1	1	0	0	0	0	0	0	1	0	0	0	0	1	1	0	1	0	0	0	0	0	0	0	0	1	0	0	0	0	1	1	0	1	1	1	1
173	1	#NULL!	1	5	1	2	3	1	1	2	3	1	2	0	1	0	1	0	0	1	0	0	0	0	0	0	0	1	1	0	1	1	1	0	1	1	0	0	1	1	0	1	1	1	1	1	0	1	0
174	1	#NULL!	1	5	1	2	3	1	0	2	3	1	1	0	0	0	0	0	0	0	1	0	0	1	0	0	0	0	0	0	0	0	0	0	0	0	0	0	0	0	0	0	0	0	0	0	0	0	0
175	1	#NULL!	1	5	1	2	3	1	0	3	2	4	3	1	1	0	1	0	0	1	0	0	1	0	0	0	1	0	0	0	1	1	1	1	1	1	1	1	1	1	1	1	1	0	0	1	1	1	0
176	1	#NULL!	1	5	1	2	3	1	1	1	3	1	1	1	0	0	0	0	0	0	0	1	0	0	0	0	1	0	0	0	1	0	0	0	0	0	0	0	0	0	0	0	1	0	1	0	0	0	0
177	1	#NULL!	1	5	1	2	3	1	0	2	3	1	3	0	0	0	1	0	0	1	0	0	0	0	0	0	1	0	0	0	1	0	0	0	0	0	0	0	1	0	0	0	0	1	1	1	1	1	1
178	1	#NULL!	1	5	1	2	3	1	0	3	1	5	3	1	0	0	1	0	0	1	1	0	1	1	0	0	1	1	0	0	1	1	0	0	1	0	0	0	1	1	1	0	1	1	1	1	1	1	1
179	1	#NULL!	1	5	1	2	3	1	0	1	3	1	1	1	0	0	0	0	0	1	1	0	1	0	0	1	1	1	1	0	1	0	1	1	1	1	1	0	1	1	0	0	1	1	0	1	1	1	1
180	1	#NULL!	1	5	1	2	3	1	0	1	3	1	1	1	1	1	0	1	0	1	0	0	0	0	1	1	1	0	1	0	1	1	1	1	1	1	0	1	0	1	0	1	1	1	0	1	1	1	1
181	1	#NULL!	1	5	1	2	3	1	1	2	3	1	2	1	0	0	0	0	0	0	0	0	0	0	0	0	0	0	1	0	1	0	1	0	0	0	0	0	0	0	0	0	1	0	0	0	0	1	0
182	1	#NULL!	1	5	1	2	3	1	0	1	3	1	1	1	0	0	0	0	0	0	1	0	0	0	0	0	1	0	1	0	1	1	0	0	0	0	0	1	1	0	0	0	1	0	0	1	1	1	1
183	1	#NULL!	1	5	1	2	3	1	1	4	2	4	5	1	1	0	1	0	0	1	0	0	1	0	0	0	0	1	0	0	1	1	0	0	1	0	0	0	0	1	1	1	1	0	1	1	1	1	1
184	1	#NULL!	1	5	1	2	3	1	1	2	3	1	2	0	0	1	1	0	0	0	0	0	1	1	0	1	1	0	0	0	1	0	0	0	1	1	0	0	1	1	0	0	1	1	1	0	1	1	0
185	1	#NULL!	1	5	1	2	3	1	0	1	3	1	1	1	0	1	0	1	0	1	0	0	0	0	1	1	1	0	1	0	1	1	1	1	1	1	0	1	0	1	0	0	1	1	0	1	1	1	1
186	1	#NULL!	1	5	1	2	3	1	0	3	3	2	5	1	1	1	1	1	0	1	0	0	1	0	0	0	1	0	0	0	1	1	0	0	0	1	0	0	0	1	1	1	1	0	1	0	0	0	1
187	1	#NULL!	1	5	1	2	3	1	1	4	3	1	5	1	1	0	1	0	0	1	1	0	1	0	0	0	1	0	1	0	1	0	0	1	1	1	0	0	1	1	0	0	1	1	1	1	1	1	0
188	1	#NULL!	1	5	1	2	3	1	0	4	1	5	4	0	0	0	0	0	0	0	0	0	1	1	0	1	1	1	1	1	1	1	1	1	1	1	1	1	1	1	0	0	1	1	1	1	1	1	1
189	1	#NULL!	1	5	1	2	3	1	1	2	3	1	2	1	1	1	1	0	0	1	0	0	0	0	1	1	1	0	1	0	1	1	1	1	1	1	1	1	0	1	0	0	1	1	0	1	1	1	1
190	1	#NULL!	1	5	1	2	3	1	0	1	3	1	1	0	0	0	0	0	0	0	0	0	1	0	0	0	1	0	0	0	1	0	1	0	0	0	0	1	0	0	0	0	1	0	0	1	0	1	0
191	1	#NULL!	1	5	1	2	3	1	0	4	3	2	5	1	1	0	1	0	0	1	1	0	1	0	1	1	1	0	1	0	1	0	1	1	0	0	1	0	1	1	1	0	1	1	1	1	1	1	1
192	1	#NULL!	1	5	1	2	3	1	1	2	3	1	2	0	0	0	0	0	0	0	0	0	0	0	0	1	1	0	1	1	1	0	0	0	1	1	1	0	0	0	0	1	1	1	1	1	1	1	1
193	1	#NULL!	1	5	1	2	3	1	0	3	3	1	4	0	0	0	0	0	0	0	0	0	0	0	0	0	0	0	0	0	0	0	0	0	0	0	0	0	1	0	0	1	1	1	1	0	0	0	1
194	1	#NULL!	1	5	1	2	3	1	1	2	3	3	2	1	1	0	1	0	0	1	1	0	1	0	0	0	1	0	0	0	1	0	1	0	1	0	0	0	0	1	1	1	1	0	1	1	1	1	0
195	1	#NULL!	1	5	1	2	3	1	0	2	3	1	3	0	0	0	0	0	0	0	0	0	0	0	0	0	0	0	0	0	0	0	0	0	0	1	0	0	1	0	0	0	1	0	1	0	0	0	1
196	1	#NULL!	1	5	1	2	3	1	1	1	3	1	1	1	1	0	0	0	0	0	1	0	0	1	0	1	1	0	0	0	0	0	0	0	1	1	0	1	1	1	0	0	1	0	0	1	0	1	0
197	1	#NULL!	1	5	1	2	3	1	1	3	3	1	3	1	0	0	1	0	0	1	0	0	0	0	0	0	1	0	1	0	1	1	1	0	1	1	0	0	1	1	0	0	1	1	0	1	0	1	1
198	1	#NULL!	1	5	1	2	3	1	1	1	3	3	1	1	1	0	1	0	0	1	0	0	1	0	0	0	1	0	0	0	1	0	1	0	0	0	1	0	0	1	1	1	1	1	0	1	1	1	0
199	1	#NULL!	1	5	1	2	3	1	0	2	3	1	2	1	0	0	0	0	0	1	1	0	1	0	0	1	1	1	1	1	1	1	1	0	1	1	1	0	1	1	0	1	1	1	1	1	1	1	1
200	1	#NULL!	1	5	1	2	3	1	1	1	3	3	1	1	1	1	1	0	1	1	1	0	1	1	0	1	1	0	1	1	1	1	1	1	1	1	1	1	1	1	1	1	1	1	1	1	1	1	0
201	1	#NULL!	1	5	1	2	3	1	0	1	3	1	1	1	0	0	0	0	0	0	0	0	0	0	0	0	1	0	0	0	1	0	1	0	1	0	0	0	0	0	0	0	0	0	0	0	0	0	0
202	1	#NULL!	1	5	1	2	3	1	1	1	3	3	1	1	1	0	1	0	0	1	0	0	1	0	0	0	1	0	0	0	1	1	0	0	0	1	0	0	0	1	0	0	1	1	1	1	1	0	0
203	1	#NULL!	1	5	1	2	3	1	0	1	3	3	1	1	0	0	1	0	0	1	0	0	1	0	0	0	1	0	1	0	1	1	0	1	1	1	0	0	1	1	1	1	1	1	1	1	1	1	0
204	1	#NULL!	1	5	1	2	3	1	1	1	3	1	1	1	0	0	0	1	1	0	0	1	0	1	1	0	1	1	1	1	1	1	1	1	1	1	1	1	1	1	0	0	1	1	1	0	1	0	0
205	1	#NULL!	1	5	1	2	3	1	0	2	2	4	2	1	1	0	1	0	0	0	1	0	1	0	0	0	1	0	0	0	1	1	0	0	1	0	0	0	0	1	1	1	1	1	0	1	1	1	0
206	1	#NULL!	1	5	1	2	3	1	0	1	3	3	1	1	0	0	1	0	0	1	0	0	1	0	0	0	1	0	1	1	1	0	1	1	1	1	0	0	0	1	0	1	1	1	1	1	1	1	0
207	1	#NULL!	1	5	1	2	3	1	1	2	3	1	1	0	0	0	0	0	0	0	0	0	0	0	0	0	0	0	0	0	0	0	0	0	0	1	0	0	0	0	0	0	0	0	0	0	0	0	0
208	1	#NULL!	1	5	1	2	3	1	0	1	3	1	1	1	0	0	0	0	0	1	1	0	0	0	0	0	1	0	0	0	1	0	0	0	0	1	0	0	0	0	0	0	1	0	0	0	0	0	1
209	1	#NULL!	1	5	1	2	3	1	1	2	3	1	1	1	0	0	0	0	0	1	0	0	0	0	0	0	1	0	0	0	1	0	0	0	0	1	0	0	0	1	0	0	1	1	0	0	0	0	0
210	1	#NULL!	1	5	1	2	3	1	1	3	2	4	2	1	1	0	0	0	0	0	1	0	1	0	0	0	1	0	0	0	1	1	0	0	1	0	0	0	0	1	1	1	1	1	0	1	1	1	0
211	1	#NULL!	1	5	1	2	3	1	1	1	3	1	1	1	0	0	1	0	0	1	1	0	0	1	0	0	1	0	0	0	1	0	0	0	0	1	0	0	0	0	0	0	1	0	0	0	0	0	1
212	1	#NULL!	1	5	1	2	3	1	1	2	3	3	1	1	0	0	1	0	0	1	0	0	0	1	0	0	1	0	0	0	1	1	1	0	1	1	1	0	0	1	1	1	1	1	1	1	1	1	0
213	1	#NULL!	1	5	1	2	3	1	1	3	3	1	2	1	1	1	0	1	1	1	1	0	1	1	0	1	1	0	0	0	1	0	1	1	1	0	1	1	1	1	0	0	1	1	0	1	1	1	0
214	1	#NULL!	1	5	1	2	3	1	0	3	3	1	4	0	0	0	0	0	0	0	0	0	0	0	0	0	0	0	0	0	0	0	0	0	1	0	0	0	1	0	1	0	1	0	0	1	1	1	0
215	1	#NULL!	1	5	1	2	3	1	1	1	3	3	1	1	1	1	1	1	0	1	0	0	1	1	0	1	1	0	1	1	1	1	1	1	1	1	1	1	1	1	1	0	1	1	1	1	1	1	1
216	1	#NULL!	1	5	1	2	3	1	1	3	3	1	3	1	1	1	0	0	0	1	0	0	0	1	0	0	1	1	0	0	1	1	0	0	1	0	1	0	1	1	0	0	1	0	1	1	1	1	1
217	1	#NULL!	1	5	1	2	3	1	1	2	3	3	1	1	0	0	1	0	0	1	0	1	0	0	0	0	0	0	1	0	1	0	1	0	1	0	0	0	0	0	1	1	1	1	1	1	1	1	1
218	1	#NULL!	1	5	1	2	3	1	1	4	3	1	5	1	1	0	1	0	0	1	0	0	1	0	0	0	1	0	0	0	1	1	1	1	1	1	1	1	1	1	1	1	1	1	1	1	1	1	1
219	1	#NULL!	1	5	1	2	3	1	0	2	3	3	2	1	1	0	1	0	0	1	1	1	1	0	1	0	1	0	0	0	1	1	1	1	1	1	1	1	1	1	1	0	1	1	1	1	1	1	1
220	1	#NULL!	1	5	1	2	3	1	1	2	3	1	1	1	0	0	1	0	1	0	0	0	0	0	0	0	0	0	0	0	1	0	1	1	1	1	0	1	1	0	0	0	1	1	0	1	0	0	0
221	1	#NULL!	1	5	1	2	3	1	0	3	1	5	1	1	0	0	0	1	0	0	1	1	0	1	0	0	0	1	0	0	1	0	0	1	0	1	0	0	1	0	0	0	1	0	1	1	0	0	0
222	1	#NULL!	1	5	1	2	3	1	0	1	3	1	1	0	0	0	1	0	0	1	0	0	1	0	0	0	1	0	0	0	1	0	1	0	0	0	0	1	0	0	0	0	1	1	0	1	1	1	1
223	1	#NULL!	1	5	1	2	3	1	0	1	3	1	1	1	0	0	0	0	1	0	0	0	0	1	0	0	1	0	0	0	1	0	1	0	0	0	0	0	1	0	0	0	0	0	0	0	0	0	0
224	1	#NULL!	1	5	1	2	3	1	1	3	1	5	2	0	1	0	0	1	0	1	1	0	0	1	0	0	1	1	1	0	0	0	0	0	1	1	1	1	1	1	0	0	1	0	1	1	1	1	1
225	1	#NULL!	1	5	1	2	3	1	1	2	3	1	1	1	0	1	1	0	0	1	1	0	1	0	0	1	1	0	0	0	1	0	0	0	0	1	0	0	1	1	0	0	1	0	0	0	0	0	0
226	1	#NULL!	1	5	1	2	3	1	1	1	3	1	1	1	0	1	0	0	1	0	0	0	0	1	0	0	1	0	0	0	1	0	1	0	1	0	0	0	0	1	0	0	1	0	0	1	1	0	0
227	1	#NULL!	1	5	1	2	3	1	1	3	3	1	2	1	0	0	0	0	0	1	0	0	0	0	0	0	0	1	0	0	1	1	1	1	1	1	0	1	1	1	0	1	1	1	1	1	1	1	1
228	1	#NULL!	1	5	1	2	3	1	1	2	3	1	1	1	0	1	0	0	1	1	0	0	0	1	0	1	1	0	0	1	1	0	1	1	1	1	0	1	0	1	0	0	1	1	0	1	1	1	0
229	1	#NULL!	1	5	1	2	3	1	0	1	3	1	1	1	0	0	0	0	0	0	1	0	0	0	0	0	0	1	0	0	1	0	1	1	1	1	0	1	1	1	0	0	1	0	0	1	1	1	1
230	1	#NULL!	1	5	1	2	3	1	1	4	3	3	2	1	1	0	1	0	0	0	1	0	1	0	0	0	1	0	0	0	1	1	1	1	1	0	0	0	0	1	1	1	1	1	1	1	1	1	1
231	1	#NULL!	1	5	1	2	3	1	0	3	3	1	4	1	0	1	0	1	1	1	0	0	1	1	0	0	1	1	0	0	1	1	1	1	1	1	1	0	1	1	1	1	1	1	1	1	1	1	1
232	1	#NULL!	1	5	1	2	3	1	1	4	3	1	5	1	0	1	1	0	0	0	0	1	0	0	0	1	1	0	1	1	1	0	0	0	1	1	0	0	0	0	0	1	1	1	1	1	1	1	1
233	1	#NULL!	1	5	1	2	3	1	0	1	3	1	1	1	0	1	1	1	1	1	0	0	0	1	0	0	1	1	0	0	1	0	1	1	0	1	0	1	1	0	0	0	1	1	0	1	1	0	1
234	1	#NULL!	1	5	1	2	3	1	1	2	2	4	1	0	0	0	0	0	0	0	0	0	0	0	0	1	1	0	0	0	0	0	0	0	0	0	0	0	0	0	0	0	0	0	0	0	0	0	0
235	1	#NULL!	1	5	1	2	3	1	0	2	3	1	1	1	0	0	0	1	0	1	1	1	0	0	0	0	0	1	0	1	1	0	1	1	1	1	1	1	0	1	0	0	1	1	0	1	1	1	1
236	1	#NULL!	1	5	1	2	3	1	1	2	3	1	1	1	0	0	0	0	0	1	0	0	0	0	0	0	1	0	0	0	1	0	1	1	1	1	0	0	1	0	0	0	1	1	0	1	1	0	0
237	1	#NULL!	1	5	1	2	3	1	0	2	2	4	1	1	1	1	1	0	0	1	0	0	0	0	1	0	0	0	0	0	1	0	1	0	0	1	0	0	1	1	0	1	1	1	1	1	1	1	0
238	1	#NULL!	1	5	1	2	3	1	1	1	3	1	2	0	0	0	1	0	0	1	0	0	0	1	0	1	1	0	0	0	0	0	0	0	0	0	1	0	1	1	1	0	1	1	1	1	1	1	0
239	1	#NULL!	1	5	1	2	3	1	0	2	3	3	1	1	0	0	1	0	0	1	0	0	1	0	0	0	1	0	1	0	1	1	1	0	1	1	0	0	0	1	1	1	1	0	1	1	0	1	0
240	1	#NULL!	1	5	1	2	3	1	1	1	3	1	1	0	0	0	0	1	1	1	0	0	0	0	0	0	1	0	0	0	0	0	0	0	0	0	0	1	1	0	0	0	1	0	0	1	0	1	1
241	1	#NULL!	1	5	1	2	3	1	0	3	3	1	3	0	0	0	1	0	0	1	1	0	0	1	0	0	1	0	0	0	1	0	1	0	0	0	0	1	1	1	1	1	1	1	1	1	1	1	1
242	1	#NULL!	1	5	1	2	3	1	0	2	3	3	2	1	1	0	1	0	1	0	0	0	0	1	0	0	1	0	0	0	1	0	1	0	0	0	1	0	0	1	0	0	1	1	1	1	1	1	1
243	1	#NULL!	1	5	1	2	3	1	1	2	3	2	2	1	1	0	0	0	0	1	1	1	1	0	0	0	1	1	1	0	1	1	0	1	1	1	0	0	1	1	1	1	1	1	1	1	1	1	0
244	1	#NULL!	1	5	1	2	3	1	0	2	3	1	1	1	0	0	1	0	0	1	1	1	0	0	0	0	1	0	0	0	1	0	0	1	0	1	0	0	1	1	0	0	1	0	0	0	0	1	0
245	1	#NULL!	1	5	1	2	3	1	1	2	2	4	1	1	1	0	1	0	0	1	0	1	0	0	0	0	1	0	1	1	1	1	0	0	1	1	1	0	1	0	1	1	1	1	1	1	1	1	1
246	1	#NULL!	1	5	1	2	3	1	1	3	3	1	4	1	1	1	1	0	1	1	0	0	1	0	0	1	1	0	0	0	1	0	1	1	1	1	1	1	0	1	1	0	1	1	0	1	1	1	0
247	1	#NULL!	1	5	1	2	3	1	0	1	3	1	2	1	0	1	1	1	1	1	0	0	1	0	0	0	1	1	0	0	1	0	1	1	1	1	1	1	1	1	1	0	1	1	0	1	1	1	1
248	1	#NULL!	1	5	1	2	3	1	1	2	1	5	2	1	0	1	1	1	1	1	1	0	0	1	0	0	1	1	1	0	1	0	1	1	1	1	0	0	1	1	0	0	1	0	0	1	1	0	1
249	1	#NULL!	1	5	1	2	3	1	1	2	3	1	2	0	0	0	0	0	0	1	0	0	1	0	0	1	1	1	0	0	0	0	0	0	0	0	0	0	0	0	0	0	0	0	0	0	0	0	0
250	1	#NULL!	1	5	1	2	3	1	0	2	3	1	2	1	0	0	1	0	0	0	1	1	0	0	0	0	1	0	1	0	1	0	0	1	1	1	1	1	1	1	1	0	1	1	1	1	1	1	1
[truncated: 75 more columns]
